# Supplementary material for: Novel large-scale chromosomal transfer in Bacteroides fragilis contributes to its pan-genome and rapid environmental adaptation
Source: Microb Genom. 2017 Nov 14;3(11):e000136. doi: 10.1099/mgen.0.000136 (PMC5729914; doi:10.1099/mgen.0.000136)
Supplement: Supplementary File 1 [file mgen-3-136-s001.xlsx]

## Sheet: S Table 1
Supplementary Table 1: Primers used
Primer	5' to 3'	Experiment
HMPREF1204_03307-F	GATTACACCCAAAGGTGCTTATTG	615 PSF that replaced 638R	WALIGO-2017
HMPREF1204_03307-R	TAAGCCCAGACACCAACTAAAG	615 PSF that replaced 638R	WALIGO-2018
HMPREF1204_03316-F	CTGAGGCTATGGCTGCTAATTTAC	615 PSF that replaced 638R	WALIGO-1995
HMPREF1204_03316-R	AACTGTTCGCGTTCCTCAG	615 PSF that replaced 638R	WALIGO-1996
BF638R_1544-F	GGATTTCCCTATCGTAGCATACC	638R PSF replaced by 615	WALIGO-2284
BF638R_1544-R	GCATACCATATTCCGTGAAAGC	638R PSF replaced by 615	WALIGO-2285
BF638R_1548-F	TCCTACAAAGGAAAGGCATTAGG	638R PSF replaced by 615	WALIGO-2286
BF638R_1548-R	CTGAGCTACACTGTTCTCATATCC	638R PSF replaced by 615	WALIGO-2287
BF638R_1552-F	GAGCATTCAGATCAAGATTATTTAGCC	638R PSF replaced by 615	WALIGO-2288
BF638R_1552-R	CAAATAAGCAAATAATTGCCCTTGC	638R PSF replaced by 615	WALIGO-2289
BF638R_1556-F	ACGATGTTAAGAACCTGTTGTGG	638R PSF replaced by 615	WALIGO-2290
BF638R_1556-R	TGGTGAAAGTGCGTGAGC	638R PSF replaced by 615	WALIGO-2291
BF638R_2089-F	TCGGATAGGCTTTCTTTCGTATC	To check if it is BF-638R	WALIGO-2046
BF638R_2089-R	GGCAAGTTACCTGCACTATGTG	To check if it is BF-638R	WALIGO-2047
BF638R_4382-F	TCTTGGTTATGCACGCTCTC	To check if it is BF-638R	WALIGO-2044
BF638R_4382-R	CACGCCCGATGTGTATGTC	To check if it is BF-638R	WALIGO-2045
TetQ-F	AGTGGAGCAACGGAAAAGTGCGGC	TetQ Test	WALIGO-1681
TetQ-R	ACAAGATCGATTATCGTATTCCAATAATCAGCCG	TetQ Test	WALIGO-1682

## Sheet: S Table 2
Supplementary Table 2: Genes added1 by tetQ2-containing chromosomal segments
BF-ICE482	BF-ICE435	BF-ICE356	BF-ICE125	Protein (RAST annotation)	BF-HMW615 Locus Tag	Homolog in BF-638R	Percent identity
				Hypothetical protein	HMPREF1204_03184		0
				Hypothetical protein	HMPREF1204_03193		0
				Hypothetical protein	HMPREF1204_03194	BF638R_1439	32.21
				Glycosyl transferase CpsO(V)	HMPREF1204_03195	BF638R_0788	32.69
				Related to F420H2-dehydrogenase, beta subunit	HMPREF1204_03196		0
				Hypothetical protein	HMPREF1204_03198	BF638R_2802	28.9
				Hypothetical protein	HMPREF1204_03199		0
				Glycosyl transferase, group 1 family protein	HMPREF1204_03200	BF638R_2124	28.57
				Capsular polysaccharide synthesis enzyme Cap5J	HMPREF1204_03201		0
				Glycosyltransferase	HMPREF1204_03202	BF638R_3264	28.99
				Mobile element protein	HMPREF1204_03208		0
				Hypothetical protein	HMPREF1204_03211		0
				Hypothetical protein	HMPREF1204_03245		0
				Hypothetical protein	HMPREF1204_03252		0
				Type I restriction-modification system, specificity subunit S (EC 3.1.21.3)	HMPREF1204_03284		0
				Integrase/recombinase (XerC/CodV family)	HMPREF1204_03285	BF-638R_1171	25.57
				Type I restriction-modification system, specificity subunit S (EC 3.1.21.3)	HMPREF1204_03286	BF-638R_1168	22.47
				Hypothetical protein	HMPREF1204_03287		0
				Hypothetical protein	HMPREF1204_03288	BF-638R_4085	39.33
				Type I restriction-modification system, DNA-methyltransferase subunit M (EC 2.1.1.72)	HMPREF1204_03289	BF-638R_1144	26.89
				Type I restriction-modification system, restriction subunit R (EC 3.1.21.3)	HMPREF1204_03290	BF-638R_1142	26.6
				Putative membrane protein	HMPREF1204_03291		0
				Hypothetical protein	HMPREF1204_03293		0
				Hypothetical protein	HMPREF1204_03294		0
				Putative dehydrogenase	HMPREF1204_03299		0
				Putative modular polyketide synthase	HMPREF1204_03300		0
				Acyl carrier protein	HMPREF1204_03301	BF-638R_3141.1	30.38
				Putative flippase	HMPREF1204_03302	BF-638R_2800	30.98
				Hypothetical protein	HMPREF1204_03304	BF-638R_1089	23.21
				Putative dTDP-glucose 4,6-dehydratase	HMPREF1204_03306	BF-638R_2595	22.33
				Hypothetical protein	HMPREF1204_03307		0
				Oxidoreductase of aldo/keto reductase family, subgroup 1	HMPREF1204_03308	BF-638R_2183	32.17
				Hypothetical protein	HMPREF1204_03309		0
				Putative succinyltransferase	HMPREF1204_03310		0
				Hypothetical protein	HMPREF1204_03311	BF-638R_2802	29.72
				Beta-1,3-glucosyltransferase	HMPREF1204_03312	BF-638R_0805	43.16
				Hypothetical protein	HMPREF1204_03313		0
				Probable O-antigen polymerase	HMPREF1204_03314		0
				Glycosyltransferase	HMPREF1204_03315	BF-638R_4465	34.55
				Poly(glycerol-phosphate) alpha-glucosyltransferase (EC 2.4.1.52)	HMPREF1204_03316	BF-638R_2813	35.14
				Chitin binding protein	HMPREF1204_03318		0
				Hypothetical protein	HMPREF1204_03320		0
				Hypothetical protein	HMPREF1204_03336	BF-638R_2714	30.73
				Hypothetical protein	HMPREF1204_03337	BF-638R_1579	22.7
				Hypothetical protein	HMPREF1204_03341		0
				Hypothetical protein	HMPREF1204_03359	BF-638R_1182	37.76
				Hypothetical protein	HMPREF1204_03360	BF-638R_0203	45.36
				Hypothetical protein	HMPREF1204_03362	BF-638R_2034	39.83
				Hypothetical protein	HMPREF1204_03364	BF-638R_0210	33.71
				Hypothetical protein	HMPREF1204_03366	BF-638R_0208	42.34
				Hypothetical protein	HMPREF1204_03368		0
				Tetracycline resistance protein TetQ	HMPREF1204_03369	BF-638R_4340	33.52
				Hypothetical protein	HMPREF1204_03370	BF-638R_3963	30.18
				Glycosyltransferase	HMPREF1204_03371	BF-638R_3967	41.44
				Hypothetical protein	HMPREF1204_03372		0
				tetracycline resistance element mobilization regulatory protein RteC	HMPREF1204_03373	BF-638R_4423	40.96
				Uncharacterized phage-associated protein	HMPREF1204_03374		0
				Hypothetical protein	HMPREF1204_03375		0
				Putative conjugative transposon mobilization protein BF0132	HMPREF1204_03379	BF-638R_0230	49.88
				Conjugative transposon protein TraB	HMPREF1204_03382	BF-638R_0235	35
				Conjugative transposon protein TraC	HMPREF1204_03383	BF-638R_4398	42.5
				Conjugative transposon protein TraD	HMPREF1204_03384	BF-638R_1366	38.16
				Conjugative transposon protein TraH	HMPREF1204_03388	BF-638R_4393	35.64
				Conjugative transposon protein TraL	HMPREF1204_03392	BF-638R_4389	34.09
				Hypothetical protein	HMPREF1204_03399		0
				Hypothetical protein	HMPREF1204_03401		0
				Hypothetical protein	HMPREF1204_03402	BF-638R_1346	46.05
				Hypothetical protein	HMPREF1204_03404	BF-638R_0256	45.88
				Hypothetical protein	HMPREF1204_03405	BF-638R_0257	47.11
				Hypothetical protein	HMPREF1204_03408		0
				Hypothetical protein	HMPREF1204_03409		0
				Hypothetical protein	HMPREF1204_03410		0
				Putative ABC transporter permease	HMPREF1204_03416	BF-638R_1611	41.72
				Beta-galactosidase (EC 3.2.1.23)	HMPREF1204_03484	BF-638R_1732	21.65
				Hypothetical protein	HMPREF1204_03491		0
				Hypothetical protein	HMPREF1204_03511		0
				Hypothetical protein	HMPREF1204_03513		0
				Hypothetical protein	HMPREF1204_03514		0
				Alpha-L-fucosidase (EC 3.2.1.51)	HMPREF1204_03527	BF-638R_0866	33.89
				Hypothetical protein	HMPREF1204_03528		0
				Hypothetical protein	HMPREF1204_03531		0
				Hypothetical protein	HMPREF1204_03534		0
				Hypothetical protein	HMPREF1204_03535		0
				Alpha-L-fucosidase (EC 3.2.1.51)	HMPREF1204_03536	BF-638R_0866	33.89
				Hypothetical protein	HMPREF1204_03539		0
				Alpha-L-fucosidase (EC 3.2.1.51)	HMPREF1204_03540		0
				Branched-chain amino acid transport protein azlC	HMPREF1204_03541		0
				Branched-chain amino acid transport protein azlD	HMPREF1204_03542		0
				Putative methyltransferase	HMPREF1204_03543		0
				archaeal ATPase, fused to C-terminal DUF234 domain	HMPREF1204_03544	BF-638R_1139	26.67
				Hypothetical protein	HMPREF1204_03545		0
				Hypothetical protein	HMPREF1204_03552		0
				Hypothetical protein	HMPREF1204_03565		0
				Beta-galactosidase (EC 3.2.1.23)	HMPREF1204_03566	BF-638R_0916	39.5
				Hypothetical protein	HMPREF1204_03575		0
				Hypothetical protein	HMPREF1204_03580		0
				Hypothetical protein	HMPREF1204_03581		0
				Integrase	HMPREF1204_03582		0
				ATP-dependent DNA helicase	HMPREF1204_03583	BF-638R_3406	25.98
1 Added genes are defined as genes introduced by tetQ2-containing segments that were not originally present in BF 638R; genes with <50% homology to existing genes in BF 638R are included.

## Sheet: S Table 3
Supplementary Table 3: Genes deleted1 by ICE-McTiB
BF-ICE482	BF-ICE435	BF-ICE356	BF-ICE125	Protein (RAST Annotation)	BF-638R Locus Tag
				Hypothetical protein	BF638R_1423
				Hypothetical protein	BF638R_1425
				Hypothetical protein	BF638R_1440
				Hypothetical protein	BF638R_1441
				ADP-L-glycero-D-manno-heptose-6-epimerase (EC 5.1.3.20)	BF638R_1443
				Phosphoheptose isomerase (EC 5.3.1.-)	BF638R_1445
				glycosyl transferase, group 1	BF638R_1447
				Hypothetical protein	BF638R_1448
				UDP-glucose 4-epimerase (EC 5.1.3.2)	BF638R_1451
				Hypothetical protein	BF638R_1452
				Putative acyl carrier protein	BF638R_1456
				3-oxoacyl-[acyl-carrier protein] reductase (EC 1.1.1.100)	BF638R_1457
				Hypothetical protein	BF638R_1472
				Hypothetical protein	BF638R_1508
				Hypothetical protein	BF638R_1525
				transposase	BF-638R_1540
				UDP-glucose dehydrogenase (EC 1.1.1.22)	BF-638R_1541
				UDP-glucuronate 5&#39;-epimerase (EC 5.1.3.12)	BF-638R_1542
				Hypothetical protein	BF-638R_1543
				Hypothetical protein	BF-638R_1544
				dTDP-4-dehydrorhamnose 3,5-epimerase (EC 5.1.3.13)	BF-638R_1545
				polysaccharide biosynthesis protein	BF-638R_1546
				Hypothetical protein	BF-638R_1547
				4-keto-6-deoxy-N-Acetyl-D-hexosaminyl-(Lipid carrier) aminotransferase	BF-638R_1548
				Lipopolysaccharide core biosynthesis protein RfaS	BF-638R_1549
				acetyltransferase, CysE/LacA/LpxA/NodL family( EC:2.3.1.79 )	BF-638R_1550
				Hypothetical protein	BF-638R_1551
				Eps11O	BF-638R_1552
				Glycerol-3-phosphate cytidylyltransferase (EC 2.7.7.39)	BF-638R_1553
				Ketoacyl reductase hetN (EC 1.3.1.-)	BF-638R_1554
				3-oxoacyl-[acyl-carrier protein] reductase (EC 1.1.1.100)	BF-638R_1555
				Lipopolysaccharide cholinephosphotransferase LicD1 (EC 2.7.8.-)	BF-638R_1556
				Glycosyltransferase	BF-638R_1557
				Glycosyltransferase (EC 2.4.1.-)	BF-638R_1558
				Hypothetical protein	BF-638R_1565
				Hypothetical protein	BF-638R_1583
				Hypothetical protein	BF-638R_1613
				Hypothetical protein	BF-638R_1630
				Phosphatidylinositol-specific phospholipase C (EC 4.6.1.13)	BF-638R_1749
				Hypothetical sugar kinase, ROK family	BF-638R_1750
				TonB-dependent receptor	BF-638R_1751
				Putative outer membrane protein probably involved in nutrient binding	BF-638R_1752
				Alpha-1,2-mannosidase	BF-638R_1753
				endonuclease/exonuclease/phosphatase family protein	BF-638R_1754
				Alkaline phosphatase (EC 3.1.3.1)	BF-638R_1755
				Trehalase (EC 3.2.1.28)	BF-638R_1756
				Hypothetical protein	BF-638R_1757
				Putative phosphohydrolase, Icc family	BF-638R_1758
				Xylose operon regulatory protein	BF-638R_1759
				Hypothetical protein	BF-638R_1765
				Hypothetical protein	BF-638R_1766
				Hypothetical protein	BF-638R_1768
				Transcriptional regulator, ArsR family	BF-638R_1770
				Hypothetical protein	BF-638R_1771
				Hypothetical protein	BF-638R_1772
				Hypothetical protein	BF-638R_1773
				Hypothetical protein	BF-638R_1774
				Hypothetical protein	BF-638R_1775
				Hypothetical protein	BF-638R_1776
				Hypothetical protein	BF-638R_1777
				Hypothetical protein	BF-638R_1778
				Hypothetical protein	BF-638R_1779
				Hypothetical protein	BF-638R_1780
				Hypothetical protein	BF-638R_1782
				Hypothetical protein	BF-638R_1783
				Hypothetical protein	BF-638R_1784
				Hypothetical protein	BF-638R_1787
				Hypothetical protein	BF-638R_1788
				Hypothetical protein	BF-638R_1789
				Putative cell wall biogenesis protein	BF-638R_1791
				Hypothetical protein	BF-638R_1797
				Hypothetical protein	BF-638R_1798
				Conjugative transposon protein TraB	BF-638R_1799
				Hypothetical protein	BF-638R_1800
				Hypothetical protein	BF-638R_1805
				Hypothetical protein	BF-638R_1806
				Hypothetical protein	BF-638R_1807
				Hypothetical protein	BF-638R_1808
				Putative transposase	BF-638R_1809
				Transposase, IS4	BF-638R_1810
				Putative type IIS restriction/modification enzyme	BF-638R_1811
				Hypothetical protein	BF-638R_1813
1 Genes that were deleted from BF 638R and not replaced with homologs were identified by comparing BF 638R genes with the genes transferred from BF HMW615 (e.g., among the 326 BF 638R genes that were in the segment displaced by tetQ2435, 79 genes did not have a corresponding gene in tetQ2435.)
